# Supplementary material for: Exploring Client Perceptions on Gaining Infant Feeding Information Through the Texas Women, Infants, and Children (WIC) Chatbot
Source: Int J Environ Res Public Health. 2025 Jan 29;22(2):193. doi: 10.3390/ijerph22020193 (PMC11855084; doi:10.3390/ijerph22020193)
Supplement: Supplementary file 1 [file ijerph-22-00193-s001.zip]

Archive with 6 entries (6 files):
- Supplemental Material Table S2.pdf
- Supplementary Table S1.pdf
- Supplementary Table S3.pdf
- Supplementary Table S4.pdf
- Supplementary Table S5.pdf
- Supplementary Table S6.pdf
